# Supplementary material for: The role of de novo mutations in adult-onset neurodegenerative disorders
Source: Acta Neuropathol. 2018 Nov 26;137(2):183–207. doi: 10.1007/s00401-018-1939-3 (PMC6513904; doi:10.1007/s00401-018-1939-3)
Supplement: Supplementary file 1 — Supplementary material 1 Supplementary Table 1. Germline and post-zygotic de novo mutations in known genes of AD, Supplementary Table 2. Germline and post-zygotic de novo mutations in known genes of the FTLD–ALS spectrum, Supplementary Table 3. Germline and post-zygotic de novo mutations in known genes of Prion disorders, Supplementary Table 4. Germline and post-zygotic de novo mutations in known genes of alpha-synucleinopathies (XLSX 18 kb) [file 401_2018_1939_MOESM1_ESM.xlsx]

## Sheet: Supp Table 1_AD
Gene	Family ID	Nucleotide change	Protein change	Exon	AOO	Disorder	MAF (gnomAD)	Mosaic
PSEN1	Lanoiselee et al., 2016 (EXT 502)	c.331G>T	p.Gly111Trp	4	47	EOAD	0	Probably germline
PSEN1	Lanoiselee et al., 2016 (EXT 851)	c.350C>A*	p.Pro117Gln	5	37	EOAD	0	Probably germline
PSEN1	Lanoiselee et al., 2016; Dumanchin et al., 1998 (ALZ 034)	c.416T>A*	p.Met139Lys	5	37	EOAD	0	Probably germline
PSEN1	Lanoiselee et al., 2016 (EXT 1242)	c.488A>G*	p.His163Arg	6	34	EOAD	0	Probably germline
PSEN1	Lanoiselee et al., 2016 (EXT 149)	c.518T>G*	p.Leu173Trp	6	34	EOAD	0	Probably germline
PSEN1	Lanoiselee et al., 2016 (EXT 177)	c.614_616del	p.Phe205_Gly206 delinsCys	7	42	EOAD	0	Probably germline
PSEN1	Lanoiselee et al., 2016; Portet et al., 2003 (MON 001)	c.699G>C*	p.Met233Ile	7	28	EOAD	0	Probably germline
PSEN1	Lanoiselee et al., 2016 (ROU 1306)	c.1254G>T*	p.Leu418Phe	12	33	EOAD	0	Probably germline
PSEN1	Golan et al., 2007	c.509C>T*	p.(Ser170Phe)	6	29	EOAD	0	Probably germline
PSEN1	Carecchio et al., 2017	c.508T>C**	p.Ser170Pro	6	25	EOAD	0	Probably germline
PSEN1	Lou et al., 2017	c.1172T>G**	p.(Val391Gly)	11	23	EOAD	0	Probably germline
PSEN1	Lanoiselee et al., 2016: Rovelet-Lecrux et al., 2015 (EXT 235)	c.869-2A>G	p.Ser290_Ser319delinsCys (Δ 9)	9	46	EOAD	0	Probably germline
APP	Lanoiselee et al., 2016: Rovelet-Lecrux et al., 2015 (EXT 773)	Duplication	NA	entire gene	44	EOAD	NA	Probably germline
PSEN1	Beck et al., 2004	c.1307C>A*	p.Pro436Gln	12	52	EOAD	0	Blood 8%, brain 14%
			*same variant as known pathogenic variant in an ADEOAD family
			**same codon as known pathogenic variant in an ADEOAD family

## Sheet: Supp Table 2_FTLD spectrum
Gene	Transcript	Ref	Nucleotide change	Protein change	Exon	AOO	Disorder	MAF (gnomAD)	Mosaic
MAPT	NM_005910.5	Le Guennec et al., 2016; Le Guennec et al., 2017 (ALZ 441)	17q21.31 duplication	NA	entire gene	45	EOAD-like	NA	Probably germline
FUS	NM_004960.3	de Jesus Hernandez et al., 2010 (ALS046-01)	c.1394-2A>G	p.?	intron 13	20	ALS	0	Probably germline
FUS	NM_004960.3	Kim et al., 2015 (HS-197)	c.1483C>T*	p.Arg495*	14	27	ALS	8.181e-06	Probably germline
FUS	NM_004960.3	Calvo et al., 2014	c.1483C>T*	p.Arg495*	14	28	ALS	8.181e-06	Probably germline
FUS	NM_004960.3	Hubers et al., 2015 (Patient 9)	c.1484delG*	p.Arg495Glnfs*34	14	27	ALS	0	Probably germline
FUS	NM_004960.3	Hubers et al., 2015 (Patient 4)	c.1504delG	p.Asp502Thrfs*27,	14	19	ALS	0	Probably germline
FUS	NM_004960.3	Zou et al., 2013 (Patient 46)	c.1509_1510del	p.Gly504Trpfs*12	14	19	ALS	0	Probably germline
FUS	NM_004960.3	Kim et al., 2015 (HS-131)	c.1509_1510del	p.Gly504Trpfs*12	14	31	ALS	0	Probably germline
FUS	NM_004960.3	Argawal et al., 2016	c.1554_1557del*	p.Gln519Ilefs*9	15	13	ALS	0	Probably germline
FUS	NM_004960.3	Chio et al., 2011	c.1561C>T*	p.Arg521Cys	15	34	ALS	1.814e-05	Probably germline
FUS	NM_004960.3	Tarlarini et al., 2015	c.1564A>G*	p.Arg522Gly	15	36	ALS	0	Probably germline
FUS	NM_004960.3	Zou et al., 2013 (Patient 71)	c.1574C>T*	p.Pro525Leu	15	19	ALS	0	Probably germline
FUS	NM_004960.3	Hubers et al., 2015 (Patient 3)	c.1574C>T*	p.Pro525Leu	15	18	ALS	0	Probably germline
FUS	NM_004960.3	Hubers et al., 2015 (Patient 5)	c.1574C>T*	p.Pro525Leu	15	20	ALS	0	Probably germline
FUS	NM_004960.3	Hubers et al., 2015 (Patient 6)	c.1574C>T*	p.Pro525Leu	15	24	ALS	0	Probably germline
FUS	NM_004960.3	Conte et al., 2011	c.1574C>T*	p.Pro525Leu	15	11	ALS	0	Probably germline
FUS	NM_004960.3	Huang et al., 2010 (Case 1)	c.1574C>T*	p.Pro525Leu	15	13	ALS	0	Probably germline
FUS	NM_004960.3	Leblond et al., 2016	c.1574C>T*	p.Pro525Leu	15	21	ALS	0	Probably germline
FUS	NM_004960.3	Baumer et al., 2010	c.1574C>T*	p.Pro525Leu	15	22	ALS	0	Probably germline
SOD1	NM_000454.4	Alexander et al., 2002	c.242A>T*	p.His81Leu	4	20	ALS	0	Probably germline
ERBB4	NM_005235.2	Takahashi et al., 2013	c.3823	p.Arg1275Trp	28	45	ALS	4.069e-05	Probably germline
VCP	NM_007126.3	Ayaki et al., 2014	c.472A>G	p.Met158Val	5	36	ALS	0	Probably germline
MAPT	NM_005910.5	Ogaki et al., 2013	c.853A>C	p.Ser285Arg	10	46	PSP	0	Probably germline	was annotated as H80A in the original paper
MAPT	NM_005910.5	Boeve et al., 2005 (Case II-2)	c.914G>A*	p.Ser305Asn	9	30	bvFTD	0	Germline, probably gonadal mosaicism in one parent
MAPT	NM_005910.5	Boeve et al., 2005 (Case II-1)	c.914G>A*	p.Ser305Asn	9	36	bvFTD	0	Germline, probably gonadal mosaicism in one parent
			*same variant as known pathogenic variant in families or sporadic cases

## Sheet: Supp Table 3_Prion
Gene	Transcript	Ref	Nucleotide change	Protein change	Exon	AOO	Disorder	N	Percentage mosaic
PRNP	NM_000311.4	Sanchez-Valle et al., 2008	216 bp insertion*	9 octapeptides insertion	2	34	GSS	NA**	Probably germline
PRNP	NM_000311.4	Hinnel et al., 2011	24 bp insertion*	1 octapeptide duplication	2	34	GSS	NA**	Probably germline
PRNP	NM_000311.4	Cannella et al., 2009	168 bp insertion*	7 octapeptides insertion	2	18	CJD	NA**	Probably germline
PRNP	NM_000311.4	Kojovic et al., 2011	c.305C>T*	p.Pro102Leu	2	27	GSS	0	Probably germline
PRNP	NM_000311.4	Dagjadorj et al., 2002	c.532G>A*	p.Asp178Asn	2	NA	FFI	0	Probably germline
PRNP	NM_000311.4	Alzualde et al., 2010	c.532G>A*	p.Asp178Asn	2	NA	CJD	0	blood 96.7%, brain 97.5%
								**identified in gnomAD database (up to 2 octapeptide insertions), frequency not reliable (Minikel et al.)
			*same variant as known pathogenic variant in families or sporadic cases

## Sheet: Supp Table 4_Synucleopathies
Gene	Transcript	Ref	Nucleotide change	Protein change	Exon	AOO	Disorder	N	Percentage mosaic
SNCA	NM_000345.3	Puschmann et al., 2009	c.157G>A	p.Ala53Thr	4	30	PD	0	Probably germline	annotated as c.209G>A in the original paper
SNCA	NM_000345.3	Pernadones et al., 2014	Duplication	NA	entire gene	23	PD	NA	Buccal cells 42.6%
SNCA	NM_000345.3	Pernadones et al., 2014	Duplication/triplication	NA	entire gene	35	PD	NA	Buccal cells 75%
SNCA	NM_000345.3	Pernadones et al., 2015	Duplication	NA	entire gene	18	PD	NA	Buccal cells 43%
